# Supplementary material for: Prevalence and characteristics of Livestock-Associated Methicillin-Resistant Staphylococcus aureus (LA-MRSA) isolated from chicken meat in the province of Quebec, Canada
Source: PLoS One. 2020 Jan 10;15(1):e0227183. doi: 10.1371/journal.pone.0227183 (PMC6953868; doi:10.1371/journal.pone.0227183)
Supplement: S1 Dataset — (XLSX) [file pone.0227183.s001.xlsx]

## Sheet: Sampling-abattoir
Abattoir ID	Farm	Lot id	Chicken id	Sampling date (DD MM YYYY)	Choana swab	Caecum sampled	Gizzard sampled	SARM status
1	Confidential data	1	1	12 02 2014	Yes	Yes	Yes	Negative
1	Confidential data	1	2	12 02 2014	Yes	Yes	Yes	Negative
1	Confidential data	1	3	12 02 2014	Yes	Yes	Yes	Negative
1	Confidential data	1	4	12 02 2014	Yes	Yes	Yes	Negative
1	Confidential data	1	5	12 02 2014	Yes	Yes	Yes	Negative
1	Confidential data	3	6	26 02 2014	Yes	Yes	Yes	Negative
1	Confidential data	3	7	26 02 2014	Yes	Yes	Yes	Negative
1	Confidential data	3	8	26 02 2014	Yes	Yes	Yes	Negative
1	Confidential data	3	9	26 02 2014	Yes	Yes	Yes	Negative
1	Confidential data	3	10	26 02 2014	Yes	Yes	Yes	Negative
1	Confidential data	4	11	26 02 2014	Yes	Yes	Yes	Negative
1	Confidential data	4	12	26 02 2014	Yes	Yes	Yes	Negative
1	Confidential data	4	13	26 02 2014	Yes	Yes	Yes	Negative
1	Confidential data	4	14	26 02 2014	Yes	Yes	Yes	Negative
1	Confidential data	4	15	26 02 2014	Yes	Yes	Yes	Negative
1	Confidential data	9	16	12 03 2014	Yes	Yes	Yes	Negative
1	Confidential data	9	17	12 03 2014	Yes	Yes	Yes	Negative
1	Confidential data	9	18	12 03 2014	Yes	Yes	Yes	Negative
1	Confidential data	9	19	12 03 2014	Yes	Yes	Yes	Negative
1	Confidential data	9	20	12 03 2014	Yes	Yes	Yes	Negative
1	Confidential data	10	21	12 03 2014	Yes	Yes	Yes	Negative
1	Confidential data	10	22	12 03 2014	Yes	Yes	Yes	Negative
1	Confidential data	10	23	12 03 2014	Yes	Yes	Yes	Negative
1	Confidential data	10	24	12 03 2014	Yes	Yes	Yes	Negative
1	Confidential data	10	25	12 03 2014	Yes	Yes	Yes	Negative
1	Confidential data	11	26	19 03 2014	Yes	Yes	Yes	Negative
1	Confidential data	11	27	19 03 2014	Yes	Yes	Yes	Negative
1	Confidential data	11	28	19 03 2014	Yes	Yes	Yes	Negative
1	Confidential data	11	29	19 03 2014	Yes	Yes	Yes	Negative
1	Confidential data	11	30	19 03 2014	Yes	Yes	Yes	Negative
1	Confidential data	12	31	19 03 2014	Yes	Yes	Yes	Negative
1	Confidential data	12	32	19 03 2014	Yes	Yes	Yes	Negative
1	Confidential data	12	33	19 03 2014	Yes	Yes	Yes	Negative
1	Confidential data	12	34	19 03 2014	Yes	Yes	Yes	Negative
1	Confidential data	12	35	19 03 2014	Yes	Yes	Yes	Negative
1	Confidential data	14	36	02 04 2014	Yes	Yes	Yes	Negative
1	Confidential data	14	37	02 04 2014	Yes	Yes	Yes	Negative
1	Confidential data	14	38	02 04 2014	Yes	Yes	Yes	Negative
1	Confidential data	14	39	02 04 2014	Yes	Yes	Yes	Negative
1	Confidential data	14	40	02 04 2014	Yes	Yes	Yes	Negative
1	Confidential data	15	41	02 04 2014	Yes	Yes	Yes	Negative
1	Confidential data	15	42	02 04 2014	Yes	Yes	Yes	Negative
1	Confidential data	15	43	02 04 2014	Yes	Yes	Yes	Negative
1	Confidential data	15	44	02 04 2014	Yes	Yes	Yes	Negative
1	Confidential data	15	45	02 04 2014	Yes	Yes	Yes	Negative
1	Confidential data	18	46	16 04 2014	Yes	Yes	Yes	Negative
1	Confidential data	18	47	16 04 2014	Yes	Yes	Yes	Negative
1	Confidential data	18	48	16 04 2014	Yes	Yes	Yes	Negative
1	Confidential data	18	49	16 04 2014	Yes	Yes	Yes	Negative
1	Confidential data	18	50	16 04 2014	Yes	Yes	Yes	Negative
1	Confidential data	19	51	16 04 2014	Yes	Yes	Yes	Negative
1	Confidential data	19	52	16 04 2014	Yes	Yes	Yes	Negative
1	Confidential data	19	53	16 04 2014	Yes	Yes	Yes	Negative
1	Confidential data	19	54	16 04 2014	Yes	Yes	Yes	Negative
1	Confidential data	19	55	16 04 2014	Yes	Yes	Yes	Negative
1	Confidential data	20	56	06 05 2014	Yes	Yes	Yes	Negative
1	Confidential data	20	57	06 05 2014	Yes	Yes	Yes	Negative
1	Confidential data	20	58	06 05 2014	Yes	Yes	Yes	Negative
1	Confidential data	20	59	06 05 2014	Yes	Yes	Yes	Negative
1	Confidential data	20	60	06 05 2014	Yes	Yes	Yes	Negative
1	Confidential data	21	61	06 05 2014	Yes	Yes	Yes	Negative
1	Confidential data	21	62	06 05 2014	Yes	Yes	Yes	Negative
1	Confidential data	21	63	06 05 2014	Yes	Yes	Yes	Negative
1	Confidential data	21	64	06 05 2014	Yes	Yes	Yes	Negative
1	Confidential data	21	65	06 05 2014	Yes	Yes	Yes	Negative
1	Confidential data	26	66	03 06 2014	Yes	Yes	Yes	Negative
1	Confidential data	26	67	03 06 2014	Yes	Yes	Yes	Negative
1	Confidential data	26	68	03 06 2014	Yes	Yes	Yes	Negative
1	Confidential data	26	69	03 06 2014	Yes	Yes	Yes	Negative
1	Confidential data	26	70	03 06 2014	Yes	Yes	Yes	Negative
1	Confidential data	27	71	03 06 2014	Yes	Yes	Yes	Negative
1	Confidential data	27	72	03 06 2014	Yes	Yes	Yes	Negative
1	Confidential data	27	73	03 06 2014	Yes	Yes	Yes	Negative
1	Confidential data	27	74	03 06 2014	Yes	Yes	Yes	Negative
1	Confidential data	27	75	03 06 2014	Yes	Yes	Yes	Negative
1	Confidential data	31	151	02 09 2014	Yes	Yes	Yes	Negative
1	Confidential data	31	152	02 09 2014	Yes	Yes	Yes	Negative
1	Confidential data	31	153	02 09 2014	Yes	Yes	Yes	Negative
1	Confidential data	31	154	02 09 2014	Yes	Yes	Yes	Negative
1	Confidential data	31	155	02 09 2014	Yes	Yes	Yes	Negative
1	Confidential data	32	156	02 09 2014	Yes	Yes	Yes	Negative
1	Confidential data	32	157	02 09 2014	Yes	Yes	Yes	Negative
1	Confidential data	32	158	02 09 2014	Yes	Yes	Yes	Negative
1	Confidential data	32	159	02 09 2014	Yes	Yes	Yes	Negative
1	Confidential data	32	160	02 09 2014	Yes	Yes	Yes	Negative
1	Confidential data	33	161	03 09 2014	Yes	Yes	Yes	Negative
1	Confidential data	33	162	03 09 2014	Yes	Yes	Yes	Negative
1	Confidential data	33	163	03 09 2014	Yes	Yes	Yes	Negative
1	Confidential data	33	164	03 09 2014	Yes	Yes	Yes	Negative
1	Confidential data	33	165	03 09 2014	Yes	Yes	Yes	Negative
1	Confidential data	34	166	03 09 2014	Yes	Yes	Yes	Negative
1	Confidential data	34	167	03 09 2014	Yes	Yes	Yes	Negative
1	Confidential data	34	168	03 09 2014	Yes	Yes	Yes	Negative
1	Confidential data	34	169	03 09 2014	Yes	Yes	Yes	Negative
1	Confidential data	34	170	03 09 2014	Yes	Yes	Yes	Negative
1	Confidential data	40	196	29 09 2014	Yes	Yes	Yes	Negative
1	Confidential data	40	197	29 09 2014	Yes	Yes	Yes	Negative
1	Confidential data	40	198	29 09 2014	Yes	Yes	Yes	Negative
1	Confidential data	40	199	29 09 2014	Yes	Yes	Yes	Negative
1	Confidential data	40	200	29 09 2014	Yes	Yes	Yes	Negative
2	Confidential data	2	76	13 02 2014	Yes	Yes	Yes	Negative
2	Confidential data	2	77	13 02 2014	Yes	Yes	Yes	Negative
2	Confidential data	2	78	13 02 2014	Yes	Yes	Yes	Negative
2	Confidential data	2	79	13 02 2014	Yes	Yes	Yes	Negative
2	Confidential data	2	80	13 02 2014	Yes	Yes	Yes	Negative
2	Confidential data	5	81	27 02 2014	Yes	Yes	Yes	Negative
2	Confidential data	5	82	27 02 2014	Yes	Yes	Yes	Negative
2	Confidential data	5	83	27 02 2014	Yes	Yes	Yes	Negative
2	Confidential data	5	84	27 02 2014	Yes	Yes	Yes	Negative
2	Confidential data	5	85	27 02 2014	Yes	Yes	Yes	Negative
2	Confidential data	6	86	27 02 2014	Yes	Yes	Yes	Negative
2	Confidential data	6	87	27 02 2014	Yes	Yes	Yes	Negative
2	Confidential data	6	88	27 02 2014	Yes	Yes	Yes	Negative
2	Confidential data	6	89	27 02 2014	Yes	Yes	Yes	Negative
2	Confidential data	6	90	27 02 2014	Yes	Yes	Yes	Negative
2	Confidential data	7	91	05 03 2014	Yes	Yes	Yes	Negative
2	Confidential data	7	92	05 03 2014	Yes	Yes	Yes	Negative
2	Confidential data	7	93	05 03 2014	Yes	Yes	Yes	Negative
2	Confidential data	7	94	05 03 2014	Yes	Yes	Yes	Negative
2	Confidential data	7	95	05 03 2014	Yes	Yes	Yes	Negative
2	Confidential data	8	96	05 03 2014	Yes	Yes	Yes	Negative
2	Confidential data	8	97	05 03 2014	Yes	Yes	Yes	Negative
2	Confidential data	8	98	05 03 2014	Yes	Yes	Yes	Negative
2	Confidential data	8	99	05 03 2014	Yes	Yes	Yes	Negative
2	Confidential data	8	100	05 03 2014	Yes	Yes	Yes	Negative
2	Confidential data	13	101	26 03 2014	Yes	Yes	Yes	Negative
2	Confidential data	13	102	26 03 2014	Yes	Yes	Yes	Negative
2	Confidential data	13	103	26 03 2014	Yes	Yes	Yes	Negative
2	Confidential data	13	104	26 03 2014	Yes	Yes	Yes	Negative
2	Confidential data	13	105	26 03 2014	Yes	Yes	Yes	Negative
2	Confidential data	16	106	08 04 2014	Yes	Yes	Yes	Negative
2	Confidential data	16	107	08 04 2014	Yes	Yes	Yes	Negative
2	Confidential data	16	108	08 04 2014	Yes	Yes	Yes	Negative
2	Confidential data	16	109	08 04 2014	Yes	Yes	Yes	Negative
2	Confidential data	16	110	08 04 2014	Yes	Yes	Yes	Negative
2	Confidential data	17	111	08 04 2014	Yes	Yes	Yes	Negative
2	Confidential data	17	112	08 04 2014	Yes	Yes	Yes	Negative
2	Confidential data	17	113	08 04 2014	Yes	Yes	Yes	Negative
2	Confidential data	17	114	08 04 2014	Yes	Yes	Yes	Negative
2	Confidential data	17	115	08 04 2014	Yes	Yes	Yes	Negative
2	Confidential data	22	116	06 05 2014	Yes	Yes	Yes	Negative
2	Confidential data	22	117	06 05 2014	Yes	Yes	Yes	Negative
2	Confidential data	22	118	06 05 2014	Yes	Yes	Yes	Negative
2	Confidential data	22	119	06 05 2014	Yes	Yes	Yes	Negative
2	Confidential data	22	120	06 05 2014	Yes	Yes	Yes	Negative
2	Confidential data	23	121	06 05 2014	Yes	Yes	Yes	Negative
2	Confidential data	23	122	06 05 2014	Yes	Yes	Yes	Negative
2	Confidential data	23	123	06 05 2014	Yes	Yes	Yes	Negative
2	Confidential data	23	124	06 05 2014	Yes	Yes	Yes	Negative
2	Confidential data	23	125	06 05 2014	Yes	Yes	Yes	Negative
2	Confidential data	24	126	28 05 2014	Yes	Yes	Yes	Negative
2	Confidential data	24	127	28 05 2014	Yes	Yes	Yes	Negative
2	Confidential data	24	128	28 05 2014	Yes	Yes	Yes	Negative
2	Confidential data	24	129	28 05 2014	Yes	Yes	Yes	Negative
2	Confidential data	24	130	28 05 2014	Yes	Yes	Yes	Negative
2	Confidential data	25	131	28 05 2014	Yes	Yes	Yes	Negative
2	Confidential data	25	132	28 05 2014	Yes	Yes	Yes	Negative
2	Confidential data	25	133	28 05 2014	Yes	Yes	Yes	Negative
2	Confidential data	25	134	28 05 2014	Yes	Yes	Yes	Negative
2	Confidential data	25	135	28 05 2014	Yes	Yes	Yes	Negative
2	Confidential data	28	136	04 06 2014	Yes	Yes	Yes	Negative
2	Confidential data	28	137	04 06 2014	Yes	Yes	Yes	Negative
2	Confidential data	28	138	04 06 2014	Yes	Yes	Yes	Negative
2	Confidential data	28	139	04 06 2014	Yes	Yes	Yes	Negative
2	Confidential data	28	140	04 06 2014	Yes	Yes	Yes	Negative
2	Confidential data	29	141	04 06 2014	Yes	Yes	Yes	Negative
2	Confidential data	29	142	04 06 2014	Yes	Yes	Yes	Negative
2	Confidential data	29	143	04 06 2014	Yes	Yes	Yes	Negative
2	Confidential data	29	144	04 06 2014	Yes	Yes	Yes	Negative
2	Confidential data	29	145	04 06 2014	Yes	Yes	Yes	Negative
2	Confidential data	30	146	08 07 2014	Yes	Yes	Yes	Negative
2	Confidential data	30	147	08 07 2014	Yes	Yes	Yes	Negative
2	Confidential data	30	148	08 07 2014	Yes	Yes	Yes	Negative
2	Confidential data	30	149	08 07 2014	Yes	Yes	Yes	Negative
2	Confidential data	30	150	08 07 2014	Yes	Yes	Yes	Negative
2	Confidential data	35	171	09 09 2014	Yes	Yes	Yes	Negative
2	Confidential data	35	172	09 09 2014	Yes	Yes	Yes	Negative
2	Confidential data	35	173	09 09 2014	Yes	Yes	Yes	Negative
2	Confidential data	35	174	09 09 2014	Yes	Yes	Yes	Negative
2	Confidential data	35	175	09 09 2014	Yes	Yes	Yes	Negative
2	Confidential data	36	176	22 09 2014	Yes	Yes	Yes	Negative
2	Confidential data	36	177	22 09 2014	Yes	Yes	Yes	Negative
2	Confidential data	36	178	22 09 2014	Yes	Yes	Yes	Negative
2	Confidential data	36	179	22 09 2014	Yes	Yes	Yes	Negative
2	Confidential data	36	180	22 09 2014	Yes	Yes	Yes	Negative
2	Confidential data	37	181	22 09 2014	Yes	Yes	Yes	Negative
2	Confidential data	37	182	22 09 2014	Yes	Yes	Yes	Negative
2	Confidential data	37	183	22 09 2014	Yes	Yes	Yes	Negative
2	Confidential data	37	184	22 09 2014	Yes	Yes	Yes	Negative
2	Confidential data	37	185	22 09 2014	Yes	Yes	Yes	Negative
2	Confidential data	38	186	24 09 2014	Yes	Yes	Yes	Negative
2	Confidential data	38	187	24 09 2014	Yes	Yes	Yes	Negative
2	Confidential data	38	188	24 09 2014	Yes	Yes	Yes	Negative
2	Confidential data	38	189	24 09 2014	Yes	Yes	Yes	Negative
2	Confidential data	38	190	24 09 2014	Yes	Yes	Yes	Negative
2	Confidential data	39	191	24 09 2014	Yes	Yes	Yes	Negative
2	Confidential data	39	192	24 09 2014	Yes	Yes	Yes	Negative
2	Confidential data	39	193	24 09 2014	Yes	Yes	Yes	Negative
2	Confidential data	39	194	24 09 2014	Yes	Yes	Yes	Negative
2	Confidential data	39	195	24 09 2014	Yes	Yes	Yes	Negative

## Sheet: Sampling-grocery
Visit ID	Grocery name	Sampling date (YYYY MM DD)	Type of sample	SARM Status
1	Confidential data	2013 06 04	Fresh drumstick	Negative
1	Confidential data	2013 06 03	Fresh drumstick	Negative
1	Confidential data	2013 06 03	Fresh drumstick	Negative
1	Confidential data	2013 06 05	Fresh drumstick	Negative
1	Confidential data	2013 06 03	Fresh drumstick	Negative
1	Confidential data	2013 06 10	Fresh drumstick	Negative
1	Confidential data	2013 06 17	Fresh drumstick	Negative
1	Confidential data	2013 06 18	Fresh drumstick	Negative
1	Confidential data	2013 06 17	Fresh drumstick	Negative
1	Confidential data	2013 06 18	Fresh drumstick	Negative
1	Confidential data	2013 06 17	Fresh drumstick	Negative
1	Confidential data	2013 06 17	Fresh drumstick	Negative
1	Confidential data	2013 06 17	Fresh drumstick	Negative
1	Confidential data	2013 06 17	Fresh drumstick	Negative
1	Confidential data	2013 06 17	Fresh drumstick	Negative
1	Confidential data	2013 06 17	Fresh drumstick	Negative
1	Confidential data	2013 06 17	Fresh drumstick	Negative
1	Confidential data	2013 06 25	Fresh drumstick	Negative
1	Confidential data	2013 06 25	Fresh drumstick	Negative
1	Confidential data	2013 06 25	Fresh drumstick	Negative
1	Confidential data	2013 06 25	Fresh drumstick	Negative
1	Confidential data	2013 06 25	Fresh drumstick	Negative
1	Confidential data	2013 06 25	Fresh drumstick	Negative
1	Confidential data	2013 06 25	Fresh drumstick	Negative
1	Confidential data	2013 06 25	Fresh drumstick	Negative
1	Confidential data	2013 06 25	Fresh drumstick	Negative
2	Confidential data	2013 07 02	Fresh drumstick	Negative
2	Confidential data	2013 07 02	Fresh drumstick	Negative
2	Confidential data	2013 07 02	Fresh drumstick	Negative
2	Confidential data	2013 07 02	Fresh drumstick	Negative
2	Confidential data	2013 07 02	Fresh drumstick	Negative
2	Confidential data	2013 07 02	Fresh drumstick	Negative
2	Confidential data	2013 07 02	Fresh drumstick	Negative
2	Confidential data	2013 07 02	Fresh drumstick	Negative
1	Confidential data	2013 07 02	Fresh drumstick	Negative
1	Confidential data	2013 07 02	Fresh drumstick	Negative
1	Confidential data	2013 07 02	Fresh drumstick	Negative
1	Confidential data	2013 07 02	Fresh drumstick	Negative
1	Confidential data	2013 07 02	Fresh thighs with skin	Negative
3	Confidential data	2013 07 08	Fresh drumstick	Negative
3	Confidential data	2013 07 08	Fresh drumstick	Negative
3	Confidential data	2013 07 08	Fresh drumstick	Negative
3	Confidential data	2013 07 08	Fresh drumstick	Negative
3	Confidential data	2013 07 08	Fresh drumstick	Negative
3	Confidential data	2013 07 08	Fresh drumstick	Negative
3	Confidential data	2013 07 08	Fresh drumstick	Negative
3	Confidential data	2013 07 08	Fresh drumstick	Negative
2	Confidential data	2013 07 08	Fresh drumstick	Negative
2	Confidential data	2013 07 08	Fresh drumstick	Negative
2	Confidential data	2013 07 08	Fresh drumstick	Negative
2	Confidential data	2013 07 08	Fresh drumstick	Negative
2	Confidential data	2013 07 08	Fresh drumstick	Negative
1	Confidential data	2013 07 08	Fresh drumstick	Negative
1	Confidential data	2013 07 08	Fresh drumstick	Negative
1	Confidential data	2013 07 09	Fresh drumstick	Negative
1	Confidential data	2013 07 09	Fresh drumstick	Negative
1	Confidential data	2013 07 09	Fresh drumstick	Negative
1	Confidential data	2013 07 09	Fresh drumstick	Negative
1	Confidential data	2013 07 09	Fresh drumstick	Negative
1	Confidential data	2013 07 09	Fresh drumstick	Negative
1	Confidential data	2013 07 09	Fresh drumstick	Negative
1	Confidential data	2013 07 09	Fresh drumstick	Negative
1	Confidential data	2013 07 09	Fresh drumstick	Negative
1	Confidential data	2013 07 09	Fresh drumstick	Negative
1	Confidential data	2013 07 09	Fresh drumstick	Negative
1	Confidential data	2013 07 09	Fresh drumstick	Negative
1	Confidential data	2013 07 09	Fresh drumstick	Negative
1	Confidential data	2013 07 09	Fresh drumstick	Negative
2	Confidential data	2013 07 15	Fresh drumstick	Negative
2	Confidential data	2013 07 15	Fresh drumstick	Negative
2	Confidential data	2013 07 15	Fresh drumstick	Negative
2	Confidential data	2013 07 15	Fresh drumstick	Negative
2	Confidential data	2013 07 15	Fresh thighs with skin	Negative
2	Confidential data	2013 07 15	Fresh drumstick	Negative
2	Confidential data	2013 07 15	Fresh drumstick	Negative
2	Confidential data	2013 07 15	Fresh drumstick	Negative
2	Confidential data	2013 07 15	Fresh drumstick	Negative
2	Confidential data	2013 07 15	Fresh drumstick	Negative
2	Confidential data	2013 07 15	Fresh drumstick	Negative
2	Confidential data	2013 07 15	Fresh drumstick	Negative
2	Confidential data	2013 07 15	Fresh drumstick	Negative
2	Confidential data	2013 07 15	Fresh drumstick	Negative
2	Confidential data	2013 07 15	Fresh drumstick	Negative
2	Confidential data	2013 07 15	Fresh drumstick	Negative
2	Confidential data	2013 07 16	Fresh drumstick	Negative
2	Confidential data	2013 07 16	Fresh drumstick	Negative
2	Confidential data	2013 07 16	Fresh drumstick	Negative
3	Confidential data	2013 07 16	Fresh drumstick	Negative
3	Confidential data	2013 07 16	Fresh drumstick	Negative
3	Confidential data	2013 07 16	Fresh drumstick	Negative
3	Confidential data	2013 07 16	Fresh drumstick	Negative
3	Confidential data	2013 07 16	Fresh drumstick	Negative
3	Confidential data	2013 07 16	Fresh drumstick	Negative
3	Confidential data	2013 07 16	Fresh drumstick	Negative
3	Confidential data	2013 07 16	Fresh drumstick	Negative
2	Confidential data	2013 07 16	Fresh drumstick	Negative
2	Confidential data	2013 07 16	Fresh drumstick	Positive
4	Confidential data	2013 07 22	Fresh drumstick	Negative
2	Confidential data	2013 07 22	Fresh drumstick	Negative
2	Confidential data	2013 07 22	Fresh drumstick	Negative
2	Confidential data	2013 07 22	Fresh thighs with skin	Negative
2	Confidential data	2013 07 22	Fresh drumstick	Negative
2	Confidential data	2013 07 22	Fresh drumstick	Negative
2	Confidential data	2013 07 22	Fresh thighs with skin	Positive
2	Confidential data	2013 07 22	Fresh drumstick	Negative
2	Confidential data	2013 07 22	Fresh drumstick	Negative
2	Confidential data	2013 07 22	Fresh drumstick	Negative
2	Confidential data	2013 07 22	Fresh drumstick	Negative
2	Confidential data	41478	Fresh thighs with skin	Negative
2	Confidential data	41478	Fresh drumstick	Negative
2	Confidential data	2013 07 23	Fresh drumstick	Positive
2	Confidential data	2013 07 23	Fresh drumstick	Negative
2	Confidential data	2013 07 23	Fresh drumstick	Negative
2	Confidential data	2013 07 23	Fresh drumstick	Negative
2	Confidential data	2013 07 23	Fresh drumstick	Negative
2	Confidential data	2013 07 23	Fresh thighs with skin	Negative
2	Confidential data	2013 07 23	Fresh thighs with skin	Negative
3	Confidential data	2013 07 23	Fresh drumstick	Negative
3	Confidential data	2013 07 23	Fresh drumstick	Negative
3	Confidential data	2013 07 23	Fresh drumstick	Negative
3	Confidential data	2013 07 23	Fresh drumstick	Negative
3	Confidential data	2013 07 29	Fresh drumstick	Negative
3	Confidential data	2013 07 29	Fresh drumstick	Negative
1	Confidential data	2013 07 29	Fresh drumstick	Negative
4	Confidential data	2013 07 29	Fresh drumstick	Negative
4	Confidential data	2013 07 29	Fresh drumstick	Negative
3	Confidential data	2013 07 29	Fresh drumstick	Negative
4	Confidential data	2013 07 29	Fresh drumstick	Positive
3	Confidential data	2013 07 29	Fresh drumstick	Negative
3	Confidential data	2013 07 29	Fresh drumstick	Negative
3	Confidential data	2013 07 29	Fresh drumstick	Negative
3	Confidential data	2013 07 29	Fresh drumstick	Negative
4	Confidential data	2013 07 29	Fresh drumstick	Negative
3	Confidential data	2013 07 29	Fresh drumstick	Negative
3	Confidential data	2013 07 29	Fresh drumstick	Negative
3	Confidential data	2013 07 29	Fresh drumstick	Negative
3	Confidential data	2013 07 29	Fresh thighs with skin	Negative
3	Confidential data	2013 07 30	Fresh drumstick	Negative
3	Confidential data	2013 07 30	Fresh drumstick	Negative
3	Confidential data	2013 07 30	Fresh thighs with skin	Negative
3	Confidential data	2013 07 30	Fresh thighs with skin	Negative
2	Confidential data	2013 07 30	Fresh drumstick	Negative
3	Confidential data	2013 07 30	Fresh drumstick	Negative
4	Confidential data	2013 07 30	Fresh drumstick	Negative
4	Confidential data	2013 07 30	Fresh drumstick	Negative
4	Confidential data	2013 07 30	Fresh drumstick	Negative
4	Confidential data	2013 07 30	Fresh drumstick	Negative
4	Confidential data	2013 07 30	Fresh drumstick	Negative
1	Confidential data	2013 07 30	Fresh drumstick	Negative
4	Confidential data	2013 08 05	Fresh drumstick	Negative
4	Confidential data	2013 08 05	Fresh drumstick	Negative
4	Confidential data	2013 08 05	Fresh drumstick	Negative
4	Confidential data	2013 08 05	Fresh thighs with skin	Negative
4	Confidential data	2013 08 05	Fresh drumstick	Negative
4	Confidential data	2013 08 05	Fresh drumstick	Negative
4	Confidential data	2013 08 05	Fresh drumstick	Negative
5	Confidential data	2013 08 05	Fresh drumstick	Negative
5	Confidential data	2013 08 05	Fresh drumstick	Negative
5	Confidential data	2013 08 05	Fresh drumstick	Negative
5	Confidential data	2013 08 05	Fresh drumstick	Negative
3	Confidential data	2013 08 05	Fresh drumstick	Negative
4	Confidential data	2013 08 05	Fresh drumstick	Negative
4	Confidential data	2013 08 05	Fresh drumstick	Negative
4	Confidential data	2013 08 05	Fresh drumstick	Negative
5	Confidential data	2013 08 05	Fresh drumstick	Negative
4	Confidential data	2013 08 05	Fresh drumstick	Negative
4	Confidential data	2013 08 05	Fresh drumstick	Negative
5	Confidential data	2013 08 05	Fresh drumstick	Negative
5	Confidential data	2013 08 05	Fresh drumstick	Negative
4	Confidential data	2013 08 05	Fresh drumstick	Negative
4	Confidential data	2013 08 05	Fresh drumstick	Negative
2	Confidential data	2013 08 05	Fresh drumstick	Negative
4	Confidential data	2013 08 05	Fresh drumstick	Negative
4	Confidential data	2013 08 05	Fresh drumstick	Negative
5	Confidential data	2013 08 05	Fresh thighs with skin	Negative
4	Confidential data	41505	Fresh drumstick	Negative
4	Confidential data	2013 08 19	Fresh drumstick	Negative
4	Confidential data	2013 08 19	Fresh drumstick	Negative
4	Confidential data	2013 08 19	Fresh drumstick	Negative
2	Confidential data	2013 08 19	Fresh thighs with skin	Negative
3	Confidential data	2013 08 19	Fresh drumstick	Negative
3	Confidential data	2013 08 19	Fresh drumstick	Negative
3	Confidential data	2013 08 19	Fresh drumstick	Negative
3	Confidential data	2013 08 19	Fresh thighs with skin	Negative
3	Confidential data	2013 08 19	Fresh drumstick	Negative
3	Confidential data	2013 08 19	Fresh drumstick	Negative
3	Confidential data	2013 08 19	Fresh drumstick	Negative
3	Confidential data	2013 08 19	Fresh drumstick	Negative
3	Confidential data	2013 08 19	Fresh drumstick	Negative
3	Confidential data	2013 08 19	Fresh drumstick	Negative
3	Confidential data	2013 08 19	Fresh drumstick	Negative
3	Confidential data	2013 08 19	Fresh drumstick	Negative
3	Confidential data	2013 08 19	Fresh drumstick	Negative
3	Confidential data	2013 08 19	Fresh drumstick	Negative
3	Confidential data	2013 08 19	Fresh thighs with skin	Negative
4	Confidential data	2013 08 19	Fresh drumstick	Negative
4	Confidential data	2013 08 19	Fresh drumstick	Negative
4	Confidential data	2013 08 19	Fresh thighs with skin	Negative
4	Confidential data	2013 08 19	Fresh thighs with skin	Negative
4	Confidential data	2013 08 19	Fresh thighs with skin	Negative
4	Confidential data	2013 08 19	Fresh thighs with skin et pilon	Negative
4	Confidential data	2013 08 26	Fresh drumstick	Negative
4	Confidential data	2013 08 26	Fresh drumstick	Negative
4	Confidential data	2013 08 26	Fresh drumstick	Negative
4	Confidential data	2013 08 26	Fresh drumstick	Negative
4	Confidential data	2013 08 26	Fresh drumstick	Negative
4	Confidential data	2013 08 26	Fresh drumstick	Negative
4	Confidential data	2013 08 26	Fresh drumstick	Negative
4	Confidential data	2013 08 26	Fresh drumstick	Negative
4	Confidential data	2013 08 26	Fresh drumstick	Negative
4	Confidential data	2013 08 26	Fresh thighs with skin	Negative
4	Confidential data	2013 08 26	Fresh drumstick	Negative
4	Confidential data	2013 08 26	Fresh drumstick	Negative
4	Confidential data	2013 08 26	Fresh drumstick	Negative
4	Confidential data	2013 08 26	Fresh drumstick	Negative
4	Confidential data	2013 08 26	Fresh drumstick	Negative
3	Confidential data	2013 08 26	Fresh drumstick	Negative
3	Confidential data	2013 08 26	Fresh thighs with skin	Negative
5	Confidential data	2013 08 26	Fresh drumstick	Negative
5	Confidential data	2013 08 26	Fresh drumstick	Negative
5	Confidential data	2013 08 26	Fresh drumstick	Negative
5	Confidential data	2013 08 26	Fresh drumstick	Negative
5	Confidential data	2013 08 26	Fresh drumstick	Negative
5	Confidential data	2013 08 26	Fresh drumstick	Negative
5	Confidential data	2013 08 26	Fresh drumstick	Negative
5	Confidential data	2013 08 26	Fresh thighs with skin	Negative
5	Confidential data	2013 08 26	Fresh drumstick	Negative
3	Confidential data	2013 08 26	Fresh thighs with skin	Negative
5	Confidential data	2013 08 26	Fresh drumstick	Negative
4	Confidential data	2013 09 03	Fresh thighs with skin	Negative
4	Confidential data	2013 09 03	Fresh drumstick	Negative
4	Confidential data	2013 09 03	Fresh thighs with skin	Negative
5	Confidential data	2013 09 03	Fresh drumstick	Negative
5	Confidential data	2013 09 03	Fresh drumstick	Negative
5	Confidential data	2013 09 03	Fresh drumstick	Negative
5	Confidential data	2013 09 03	Fresh thighs with skin	Negative
5	Confidential data	2013 09 03	Fresh drumstick	Negative
5	Confidential data	2013 09 03	Fresh drumstick	Negative
5	Confidential data	2013 09 03	Fresh drumstick	Negative
5	Confidential data	2013 09 03	Fresh drumstick	Negative
5	Confidential data	2013 09 03	Fresh drumstick	Negative
5	Confidential data	2013 09 03	Fresh drumstick	Negative
5	Confidential data	2013 09 03	Fresh drumstick	Negative
5	Confidential data	2013 09 03	Fresh drumstick	Negative
5	Confidential data	2013 09 03	Fresh drumstick	Negative
5	Confidential data	2013 09 03	Fresh drumstick	Negative
6	Confidential data	2013 09 16	Fresh drumstick	Negative
6	Confidential data	2013 09 16	Fresh drumstick	Negative
6	Confidential data	2013 09 16	Fresh drumstick	Negative
6	Confidential data	2013 09 16	Fresh drumstick	Negative
6	Confidential data	2013 09 16	Fresh drumstick	Negative
6	Confidential data	2013 09 16	Fresh drumstick	Negative
6	Confidential data	2013 09 16	Fresh drumstick	Negative
4	Confidential data	2013 09 16	Fresh drumstick	Negative
6	Confidential data	2013 09 16	Fresh thighs with skin	Negative
6	Confidential data	2013 09 16	Fresh drumstick	Negative
5	Confidential data	2013 09 23	Fresh drumstick	Negative
5	Confidential data	2013 09 23	Fresh drumstick	Negative
5	Confidential data	2013 09 23	Fresh drumstick	Negative
5	Confidential data	2013 09 23	Fresh drumstick	Negative
5	Confidential data	2013 09 23	Fresh drumstick	Negative
6	Confidential data	2013 09 23	Fresh drumstick	Negative
5	Confidential data	2013 09 23	Fresh drumstick	Negative
5	Confidential data	2013 09 23	Fresh drumstick	Negative
5	Confidential data	2013 09 23	Fresh drumstick	Negative
5	Confidential data	2013 09 23	Fresh drumstick	Negative
6	Confidential data	41547	Fresh drumstick	Negative
6	Confidential data	2013 09 30	Fresh drumstick	Negative
6	Confidential data	2013 09 30	Fresh thighs with skin	Negative
6	Confidential data	2013 09 30	Fresh drumstick	Negative
6	Confidential data	2013 09 30	Fresh drumstick	Negative
6	Confidential data	2013 09 30	Fresh drumstick	Negative
6	Confidential data	2013 09 30	Fresh drumstick	Negative
6	Confidential data	2013 09 30	Fresh drumstick	Negative
6	Confidential data	2013 09 30	Fresh drumstick	Negative
6	Confidential data	2013 09 30	Fresh drumstick	Negative
7	Confidential data	2013 10 07	Fresh thighs with skin	Negative
7	Confidential data	2013 10 07	Fresh drumstick	Negative
6	Confidential data	2013 10 07	Fresh drumstick	Negative
6	Confidential data	2013 10 07	Fresh thighs with skin	Negative
6	Confidential data	2013 10 07	Fresh thighs with skin	Negative
7	Confidential data	2013 10 07	Fresh drumstick	Negative
7	Confidential data	2013 10 07	Fresh drumstick	Negative
7	Confidential data	2013 10 07	Fresh drumstick	Negative
5	Confidential data	2013 10 07	Fresh drumstick	Negative
7	Confidential data	2013 10 07	Fresh thighs with skin	Negative
5	Confidential data	2013 10 21	pilon et Fresh thighs with skin avec peau	Negative
7	Confidential data	2013 10 21	Fresh drumstick	Negative
7	Confidential data	2013 10 21	Fresh drumstick	Negative
7	Confidential data	2013 10 21	Fresh drumstick	Negative
7	Confidential data	2013 10 21	Fresh drumstick	Negative
5	Confidential data	2013 10 21	Fresh drumstick	Negative
6	Confidential data	2013 10 21	Fresh drumstick	Negative
6	Confidential data	2013 10 21	Fresh thighs with skin avec peau	Negative
6	Confidential data	2013 10 21	Fresh thighs with skin avec peau	Negative
6	Confidential data	2013 10 21	Fresh drumstick	Negative
6	Confidential data	2013 10 21	Fresh drumstick	Negative
7	Confidential data	2013 10 21	Fresh drumstick	Negative
7	Confidential data	2013 10 21	Fresh drumstick	Negative
7	Confidential data	2013 10 21	Fresh drumstick	Negative
6	Confidential data	2013 11 11	Fresh drumstick	Negative
7	Confidential data	2013 11 11	Fresh drumstick	Negative
7	Confidential data	2013 11 11	Fresh drumstick	Negative
7	Confidential data	2013 11 11	Fresh drumstick	Negative
7	Confidential data	2013 11 11	Fresh drumstick	Negative
7	Confidential data	2013 11 11	Fresh drumstick	Negative
6	Confidential data	2013 11 11	Fresh drumstick	Negative
7	Confidential data	2013 11 11	Fresh drumstick	Negative
7	Confidential data	2013 11 11	Fresh drumstick	Negative

## Sheet: Biofilms-DO
Sample id	Isolat Id	Replicate	Optical density (OD) of isolate	OD of negative control
E154	E154-a	1	1.359	0.1463
E154	E154-a	2	2.318	0.1463
E154	E154-a	3	1.726	0.1463
E154	E154-a	4	0.139	0.1673
E154	E154-a	5	2.227	0.1673
E154	E154-a	6	1.378	0.1673
E154	E154-a	7	0.73	0.113
E154	E154-a	8	1.292	0.113
E154	E154-a	9	2.832	0.113
E272	E272-a	1	0.975	0.1463
E272	E272-a	2	1.378	0.1463
E272	E272-a	3	1.975	0.1463
E272	E272-a	4	0.441	0.1673
E272	E272-a	5	2.329	0.1673
E272	E272-a	6	2.299	0.1673
E272	E272-a	7	0.434	0.113
E272	E272-a	8	0.808	0.113
E272	E272-a	9	1.166	0.113
E272	E272-b	1	0.938	0.1463
E272	E272-b	2	0.559	0.1463
E272	E272-b	3	0.756	0.1463
E272	E272-b	4	0.6	0.1673
E272	E272-b	5	0.396	0.1673
E272	E272-b	6	0.607	0.1673
E272	E272-b	7	0.584	0.113
E272	E272-b	8	0.575	0.113
E272	E272-b	9	0.811	0.113
E272	E272-c	1	1.185	0.1463
E272	E272-c	2	1.143	0.1463
E272	E272-c	3	1.064	0.1463
E272	E272-c	4	1.015	0.1673
E272	E272-c	5	1.797	0.1673
E272	E272-c	6	2.378	0.1673
E272	E272-c	7	1.15	0.113
E272	E272-c	8	1.257	0.113
E272	E272-c	9	0.983	0.113
E272	E272-d	1	1.257	0.1463
E272	E272-d	2	0.927	0.1463
E272	E272-d	3	1.129	0.1463
E272	E272-d	4	0.981	0.1673
E272	E272-d	5	2.113	0.1673
E272	E272-d	6	0.791	0.1673
E272	E272-d	7	1.468	0.113
E272	E272-d	8	1.15	0.113
E272	E272-d	9	1.198	0.113
E272	E272-e	1	0.859	0.1463
E272	E272-e	2	1.01	0.1463
E272	E272-e	3	0.823	0.1463
E272	E272-e	4	0.496	0.1673
E272	E272-e	5	1.598	0.1673
E272	E272-e	6	1.151	0.1673
E272	E272-e	7	1.296	0.113
E272	E272-e	8	1.248	0.113
E272	E272-e	9	0.48	0.113
E372	E372-a	1	0.26	0.1463
E372	E372-a	2	0.641	0.1463
E372	E372-a	3	1.392	0.1463
E372	E372-a	4	0.132	0.1673
E372	E372-a	5	0.386	0.1673
E372	E372-a	6	0.24	0.1673
E372	E372-a	7	0.31	0.113
E372	E372-a	8	0.196	0.113
E372	E372-a	9	0.312	0.113
E372	E372-b	1	0.477	0.1463
E372	E372-b	2	0.196	0.1463
E372	E372-b	3	0.155	0.1463
E372	E372-b	4	0.423	0.1673
E372	E372-b	5	0.391	0.1673
E372	E372-b	6	0.133	0.1673
E372	E372-b	7	0.261	0.113
E372	E372-b	8	0.125	0.113
E372	E372-b	9	0.247	0.113
E372	E372-c	1	0.551	0.1463
E372	E372-c	2	0.386	0.1463
E372	E372-c	3	0.175	0.1463
E372	E372-c	4	0.093	0.1673
E372	E372-c	5	0.413	0.1673
E372	E372-c	6	0.234	0.1673
E372	E372-c	7	0.207	0.113
E372	E372-c	8	0.339	0.113
E372	E372-c	9	0.326	0.113
E372	E372-d	1	0.437	0.1463
E372	E372-d	2	0.319	0.1463
E372	E372-d	3	0.796	0.1463
E372	E372-d	4	0.116	0.1673
E372	E372-d	5	0.431	0.1673
E372	E372-d	6	0.367	0.1673
E372	E372-d	7	0.099	0.113
E372	E372-d	8	0.143	0.113
E372	E372-d	9	0.174	0.113
E452	E452-a	1	1.675	0.1463
E452	E452-a	2	1.489	0.1463
E452	E452-a	3	2.83	0.1463
E452	E452-a	4	2.032	0.1673
E452	E452-a	5	0.578	0.1673
E452	E452-a	6	0.175	0.1673
E452	E452-a	7	2.296	0.113
E452	E452-a	8	1.239	0.113
E452	E452-a	9	0.485	0.113
E452	E452-b	1	1.814	0.1463
E452	E452-b	2	1.678	0.1463
E452	E452-b	3	1.02	0.1463
E452	E452-b	4	0.436	0.1673
E452	E452-b	5	1.158	0.1673
E452	E452-b	6	1.961	0.1673
E452	E452-b	7	0.861	0.113
E452	E452-b	8	0.282	0.113
E452	E452-b	9	1.961	0.113
E452	E452-c	1	2.133	0.1463
E452	E452-c	2	2.383	0.1463
E452	E452-c	3	1.84	0.1463
E452	E452-c	4	1.63	0.1673
E452	E452-c	5	1.105	0.1673
E452	E452-c	6	0.563	0.1673
E452	E452-c	7	1.64	0.113
E452	E452-c	8	0.597	0.113
E452	E452-c	9	0.312	0.113
E452	E452-d	1	1.058	0.1463
E452	E452-d	2	1.279	0.1463
E452	E452-d	3	2.524	0.1463
E452	E452-d	4	1.032	0.1673
E452	E452-d	5	0.895	0.1673
E452	E452-d	6	0.789	0.1673
E452	E452-d	7	0.863	0.113
E452	E452-d	8	0.551	0.113
E452	E452-d	9	0.85	0.113
E452	E452-e	1	2.562	0.1463
E452	E452-e	2	1.731	0.1463
E452	E452-e	3	1.677	0.1463
E452	E452-e	4	1.167	0.1673
E452	E452-e	5	2.055	0.1673
E452	E452-e	6	0.481	0.1673
E452	E452-e	7	0.911	0.113
E452	E452-e	8	0.446	0.113
E452	E452-e	9	0.263	0.113
100N	100N	1	0.124	0.1547
100N	100N	2	0.105	0.1547
100N	100N	3	0.152	0.1547
100N	100N	4	0.072	0.1193
100N	100N	5	0.099	0.1193
100N	100N	6	0.234	0.1193
100N	100N	7	0.07	0.09233
100N	100N	8	0.055	0.09233
100N	100N	9	0.067	0.09233
MRSA COL	MRSA COL	1	0.117	0.1547
MRSA COL	MRSA COL	2	0.101	0.1547
MRSA COL	MRSA COL	3	0.069	0.1547
MRSA COL	MRSA COL	4	0.205	0.1193
MRSA COL	MRSA COL	5	0.127	0.1193
MRSA COL	MRSA COL	6	0.347	0.1193
MRSA COL	MRSA COL	7	0.092	0.09233
MRSA COL	MRSA COL	8	0.07	0.09233
MRSA COL	MRSA COL	9	0.141	0.09233
USA300	USA300	1	0.428	0.1547
USA300	USA300	2	0.776	0.1547
USA300	USA300	3	0.33	0.1547
USA300	USA300	4	0.375	0.1193
USA300	USA300	5	0.787	0.1193
USA300	USA300	6	0.388	0.1193
USA300	USA300	7	0.347	0.09233
USA300	USA300	8	0.394	0.09233
USA300	USA300	9	0.488	0.09233
ATCC 35984	ATCC 35984	1	1.846	0.1547
ATCC 35984	ATCC 35984	2	1.674	0.1547
ATCC 35984	ATCC 35984	3	2.089	0.1547
ATCC 35984	ATCC 35984	4	0.971	0.1193
ATCC 35984	ATCC 35984	5	0.954	0.1193
ATCC 35984	ATCC 35984	6	1.146	0.1193
ATCC 35984	ATCC 35984	7	2.613	0.09233
ATCC 35984	ATCC 35984	8	2.392	0.09233
ATCC 35984	ATCC 35984	9	3.168	0.09233
ATCC 12228	ATCC 12228	1	0.115	0.1547
ATCC 12228	ATCC 12228	2	0.143	0.1547
ATCC 12228	ATCC 12228	3	0.181	0.1547
ATCC 12228	ATCC 12228	4	0.114	0.1193
ATCC 12228	ATCC 12228	5	0.203	0.1193
ATCC 12228	ATCC 12228	6	0.185	0.1193
ATCC 12228	ATCC 12228	7	0.111	0.09233
ATCC 12228	ATCC 12228	8	0.132	0.09233
ATCC 12228	ATCC 12228	9	0.096	0.09233

## Sheet: Biofilms_Ct
Sample	Isolate	Isolate	Replicate	Gene	Ct value (qRT-PCR)
E154	E154-a	E154 gyrB	1	gyrB	25.93
E154	E154-a	E154 gyrB	1	gyrB	25.7
E154	E154-a	E154 rep1 gyrB	1	gyrB	25.76
E154	E154-a	E154 rep1 gyrB	1	gyrB	25.34
E154	E154-a	E154 rep 2 gyrB	2	gyrB	25.87
E154	E154-a	E154 rep 2 gyrB	2	gyrB	25.94
E154	E154-a	E154 rep 2 gyrB	2	gyrB	25.69
E154	E154-a	E154 rep 2 gyrB	2	gyrB	25.8
E154	E154-a	E154 rep 3 gyrB	3	gyrB	23.96
E154	E154-a	E154 rep 3 gyrB	3	gyrB	24.33
E154	E154-a	E154 rep 3 gyrB	3	gyrB	24.09
E154	E154-a	E154 rep 3 gyrB	3	gyrB	24.37
E154	E154-a	E154 hld	1	hld	21.9
E154	E154-a	E154 hld	1	hld	21.8
E154	E154-a	E154 rep1 hld	1	hld	20.9
E154	E154-a	E154 rep1 hld	1	hld	21
E154	E154-a	E154 rep 2 hld	2	hld	21.83
E154	E154-a	E154 rep 2 hld	2	hld	22.18
E154	E154-a	E154 rep 2 hld	2	hld	22.21
E154	E154-a	E154 rep 2 hld	2	hld	21.84
E154	E154-a	E154 rep 3 hld	3	hld	19.92
E154	E154-a	E154 rep 3 hld	3	hld	19.89
E154	E154-a	E154 rep 3 hld	3	hld	19.96
E154	E154-a	E154 rep 3 hld	3	hld	19.74
E272	E272-a	E272a1 rep1 gyrB	1	gyrB	25.21
E272	E272-a	E272a1 rep1 gyrB	1	gyrB	24.86
E272	E272-a	E272a1 rep1 gyrB	1	gyrB	24.45
E272	E272-a	E272a1 rep1 gyrB	1	gyrB	24.56
E272	E272-a	E272a1 rep3 gyrB	2	gyrB	23.03
E272	E272-a	E272a1 rep3 gyrB	2	gyrB	22.87
E272	E272-a	E272a1 rep3 gyrB	2	gyrB	22.69
E272	E272-a	E272a1 rep3 gyrB	2	gyrB	22.88
E272	E272-a	E272a1 rep2 gyrB	3	gyrB	26.84
E272	E272-a	E272a1 rep2 gyrB	3	gyrB	26.78
E272	E272-a	E272a1 rep2 gyrB	3	gyrB	26.87
E272	E272-a	E272a1 rep2 gyrB	3	gyrB	26.8
E272	E272-a	E272a1 rep1 hld	1	hld	20.27
E272	E272-a	E272a1 rep1 hld	1	hld	20.76
E272	E272-a	E272a1 rep1 hld	1	hld	19.89
E272	E272-a	E272a1 rep1 hld	1	hld	19.81
E272	E272-a	E272a1 rep3 hld	2	hld	17.79
E272	E272-a	E272a1 rep3 hld	2	hld	17.58
E272	E272-a	E272a1 rep3 hld	2	hld	17.33
E272	E272-a	E272a1 rep3 hld	2	hld	17.58
E272	E272-a	E272a1 rep2 hld	3	hld	21.27
E272	E272-a	E272a1 rep2 hld	3	hld	21.06
E272	E272-a	E272a1 rep2 hld	3	hld	21.34
E272	E272-a	E272a1 rep2 hld	3	hld	21.04
E272	E272-b	E272a2 rep1 gyrB	1	gyrB	23.98
E272	E272-b	E272a2 rep1 gyrB	1	gyrB	24.1
E272	E272-b	E272a2 rep1 gyrB	1	gyrB	24.37
E272	E272-b	E272a2 rep1 gyrB	1	gyrB	24.42
E272	E272-b	E272a2 rep2 gyrB	2	gyrB	26.64
E272	E272-b	E272a2 rep2 gyrB	2	gyrB	26.89
E272	E272-b	E272a2 rep 2 gyrB	3	gyrB	27.43
E272	E272-b	E272a2 rep 2 gyrB	3	gyrB	26.46
E272	E272-b	E272a2 rep3 gyrB	3	gyrB	21.82
E272	E272-b	E272a2 rep3 gyrB	3	gyrB	22.12
E272	E272-b	E272a2 rep3 gyrB	2	gyrB	22.02
E272	E272-b	E272a2 rep3 gyrB	2	gyrB	22.18
E272	E272-b	E272a2 rep1 hld	1	hld	19.32
E272	E272-b	E272a2 rep1 hld	1	hld	19.38
E272	E272-b	E272a2 rep1 hld	1	hld	19.5
E272	E272-b	E272a2 rep1 hld	1	hld	19.7
E272	E272-b	E272a2 rep2 hld	2	hld	21.56
E272	E272-b	E272a2 rep2 hld	2	hld	21.56
E272	E272-b	E272a2 rep 2 hld	3	hld	21.9
E272	E272-b	E272a2 rep 2 hld	3	hld	21.35
E272	E272-b	E272a2 rep3 hld	3	hld	17.59
E272	E272-b	E272a2 rep3 hld	3	hld	17.25
E272	E272-b	E272a2 rep3 hld	2	hld	17.66
E272	E272-b	E272a2 rep3 hld	2	hld	17.7
E272	E272-c	E272a3 gyrB	1	gyrB	26.46
E272	E272-c	E272a3 gyrB	1	gyrB	26.66
E272	E272-c	E272a3 rep1 gyrB	2	gyrB	26.5
E272	E272-c	E272a3 rep1 gyrB	2	gyrB	26.8
E272	E272-c	E272a3 rep3 gyrB	2	gyrB	26.06
E272	E272-c	E272a3 rep3 gyrB	2	gyrB	26.27
E272	E272-c	E272a3 rep3 gyrB	1	gyrB	26.01
E272	E272-c	E272a3 rep3 gyrB	2	gyrB	26.06
E272	E272-c	E272a3 rep2 gyrB	3	gyrB	24.37
E272	E272-c	E272a3 rep2 gyrB	3	gyrB	25.24
E272	E272-c	E272a3 rep2	3	rep2	24.3
E272	E272-c	E272a3 hld	1	hld	21.76
E272	E272-c	E272a3 hld	1	hld	21.69
E272	E272-c	E272a3 rep1 hld	2	hld	21.65
E272	E272-c	E272a3 rep1 hld	2	hld	21.65
E272	E272-c	E272a3 rep3 hld	2	hld	21.67
E272	E272-c	E272a3 rep3 hld	2	hld	21.9
E272	E272-c	E272a3 rep3 hld	1	hld	21.26
E272	E272-c	E272a3 rep3 hld	1	hld	21.28
E272	E272-c	E272a3 rep2 hld	3	hld	19.91
E272	E272-c	E272a3 rep2 hld	3	hld	20.13
E272	E272-c	E272a3 rep2 hld	3	hld	19.66
E272	E272-d	E272a4 rep4 gyrB	1	gyrB	25.81
E272	E272-d	E272a4 rep4 gyrB	1	gyrB	26.06
E272	E272-d	E272a4 rep1 gyrB	1	gyrB	25.29
E272	E272-d	E272a4 rep1 gyrB	1	gyrB	25.12
E272	E272-d	E272a4 rep2 gyrB	2	gyrB	23.93
E272	E272-d	E272a4 rep2 gyrB	2	gyrB	23.93
E272	E272-d	E272a4 rep2 gyrB	2	gyrB	24.15
E272	E272-d	E272a4 rep2 gyrB	2	gyrB	23.95
E272	E272-d	E272a4 rep3 gyrB	3	gyrB	23.97
E272	E272-d	E272a4 rep3 gyrB	3	gyrB	23.77
E272	E272-d	E272a4 rep3 gyrB	3	gyrB	23.64
E272	E272-d	E272a4 rep3 gyrB	3	gyrB	23.54
E272	E272-d	E272a4 rep4 hld	1	hld	19.85
E272	E272-d	E272a4 rep4 hld	1	hld	20.01
E272	E272-d	E272a4 rep1 hld	1	hld	19.59
E272	E272-d	E272a4 rep1 hld	1	hld	19.62
E272	E272-d	E272a4 rep2 hld	2	hld	20.51
E272	E272-d	E272a4 rep2 hld	2	hld	20.39
E272	E272-d	E272a4 rep2 hld	2	hld	19.99
E272	E272-d	E272a4 rep2 hld	2	hld	19.99
E272	E272-d	E272a4 rep3 hld	3	hld	20.38
E272	E272-d	E272a4 rep3 hld	3	hld	19.92
E272	E272-d	E272a4 rep3 hld	3	hld	20.51
E272	E272-d	E272a4 rep3 hld	3	hld	20.55
E272	E272-e	E272a5 rep1 gyrB	1	gyrB	27.61
E272	E272-e	E272a5 rep1 gyrB	1	gyrB	27.82
E272	E272-e	E272a5 rep1 gyrB	1	gyrB	27.08
E272	E272-e	E272a5 rep1 gyrB	1	gyrB	27.17
E272	E272-e	E272a5 rep2 gyrB	2	gyrB	23.95
E272	E272-e	E272a5 rep2 gyrB	2	gyrB	23.92
E272	E272-e	E272a5 rep2 gyrB	2	gyrB	24.5
E272	E272-e	E272a5 rep2 gyrB	2	gyrB	24.25
E272	E272-e	E272a5 rep1 hld	1	hld	21.55
E272	E272-e	E272a5 rep1 hld	1	hld	21.58
E272	E272-e	E272a5 rep1 hld	1	hld	22.83
E272	E272-e	E272a5 rep1 hld	1	hld	21.25
E272	E272-e	E272a5 rep2 hld	2	hld	19.78
E272	E272-e	E272a5 rep2 hld	2	hld	19.73
E272	E272-e	E272a5 rep2 hld	2	hld	20.01
E272	E272-e	E272a5 rep2 hld	2	hld	20.09
E372	E372-a	E3721 rep 1 gyrB	3	gyrB	25.72
E372	E372-a	E3721 rep 1 gyrB	3	gyrB	26.1
E372	E372-a	E3721 rep1 gyrB	1	gyrB	25.35
E372	E372-a	E3721 rep1 gyrB	1	gyrB	25.56
E372	E372-a	E3721 rep2 gyrB	2	gyrB	26.77
E372	E372-a	E3721 rep2 gyrB	2	gyrB	26.49
E372	E372-a	E3721 rep2 gyrB	2	gyrB	27.47
E372	E372-a	E3721 rep2 gyrB	2	gyrB	26.79
E372	E372-a	E3721 rep3 gyrB	3	gyrB	22.64
E372	E372-a	E3721 rep3 gyrB	3	gyrB	22.65
E372	E372-a	E3721 rep 3 gyrB	1	gyrB	25.64
E372	E372-a	E3721 rep 3 gyrB	1	gyrB	25.72
E372	E372-a	E3721 rep 1 hld	3	hld	21.31
E372	E372-a	E3721 rep 1 hld	3	hld	21.19
E372	E372-a	E3721 rep1 hld	1	hld	21.24
E372	E372-a	E3721 rep1 hld	1	hld	21.39
E372	E372-a	E3721 rep2 hld	2	hld	21.55
E372	E372-a	E3721 rep2 hld	2	hld	21.59
E372	E372-a	E3721 rep2 hld	2	hld	21.72
E372	E372-a	E3721 rep2 hld	2	hld	22.68
E372	E372-a	E3721 rep3 hld	3	hld	18.38
E372	E372-a	E3721 rep3 hld	3	hld	18.07
E372	E372-a	E3721 rep 3 hld	1	hld	21.23
E372	E372-a	E3721 rep 3 hld	1	hld	21.42
E452	E452-b	E452b1 rep1 gyrB	1	gyrB	26.13
E452	E452-b	E452b1 rep1 gyrB	1	gyrB	26.72
E452	E452-b	E452b1 rep1 gyrB	1	gyrB	26.88
E452	E452-b	E452b1 rep1 gyrB	1	gyrB	26.89
E452	E452-b	E452b1 rep 2 gyrB	2	gyrB	26
E452	E452-b	E452b1 rep 2 gyrB	2	gyrB	26.28
E452	E452-b	E452b1 rep2 gyrB	2	gyrB	26.01
E452	E452-b	E452b1 rep2 gyrB	2	gyrB	27.44
E452	E452-b	E452b1 rep3 gyrB	3	gyrB	25.33
E452	E452-b	E452b1 rep3 gyrB	3	gyrB	24.82
E452	E452-b	E452b1 rep3 gyrB	3	gyrB	24.93
E452	E452-b	E452b1 rep 3 gyrB	3	gyrB	24.9
E452	E452-b	E452b1 rep1 hld	1	hld	20.79
E452	E452-b	E452b1 rep1 hld	1	hld	21.19
E452	E452-b	E452b1 rep1 hld	1	hld	21.18
E452	E452-b	E452b1 rep1 hld	1	hld	20.78
E452	E452-b	E452b1 rep 2 hld	2	hld	21.54
E452	E452-b	E452b1 rep 2 hld	2	hld	21.51
E452	E452-b	E452b1 rep2 hld	2	hld	22.19
E452	E452-b	E452b1 rep2 hld	2	hld	21.86
E452	E452-b	E452b1 rep3 hld	3	hld	21.43
E452	E452-b	E452b1 rep3 hld	3	hld	21.83
E452	E452-b	E452b1 rep3 hld	3	hld	21.76
E452	E452-b	E452b1 rep3 hld	3	hld	21.65
USA300	USA300	USA300 gyrB	1	gyrB	26.67
USA300	USA300	USA300 gyrB	1	gyrB	26.6
USA300	USA300	USA300 rep1 gyrB	1	gyrB	26.54
USA300	USA300	USA300 rep1 gyrB	1	gyrB	26.49
USA300	USA300	USA 300 rep 2 gyrB	2	gyrB	26.81
USA300	USA300	USA 300 rep 2 gyrB	2	gyrB	27.07
USA300	USA300	USA 300 rep 2 gyrB	2	gyrB	26.97
USA300	USA300	USA 300 rep 2 gyrB	2	gyrB	27.1
USA300	USA300	USA300 hld	1	hld	22.7
USA300	USA300	USA300 hld	1	hld	22.77
USA300	USA300	USA300 rep1 hld	1	hld	21.92
USA300	USA300	USA300 rep1 hld	1	hld	22.61
USA300	USA300	USA 300 rep 2 hld	2	hld	21.75
USA300	USA300	USA 300 rep 2 hld	2	hld	21.65
USA300	USA300	USA 300 rep 2 hld	2	hld	21.34
USA300	USA300	USA 300 rep 2 hld	2	hld	21.54
100N	100N	100N gyrB	1	gyrB	26.86
100N	100N	100N gyrB	1	gyrB	28.34
100N	100N	100N gyrB	1	gyrB	25.07
100N	100N	100N gyrB	2	gyrB	25.31
100N	100N	100N rep 2 gyrB	2	gyrB	26.63
100N	100N	100N rep 2 gyrB	2	gyrB	26.89
100N	100N	100N rep 2 gyrB	2	gyrB	26.34
100N	100N	100N rep 2 gyrB	3	gyrB	26.61
100N	100N	100N rep3 gyrB	3	gyrB	24.67
100N	100N	100N rep3 gyrB	3	gyrB	24.53
100N	100N	100N rep3 gyrB	3	gyrB	24.68
100N	100N	100N rep3 gyrB	3	gyrB	24.58
100N	100N	100N hld	1	hld	20.76
100N	100N	100N hld	1	hld	21.53
100N	100N	100N hld	1	hld	20.87
100N	100N	100N hld	1	hld	20.6
100N	100N	100N rep 2 hld	2	hld	20.35
100N	100N	100N rep 2 hld	2	hld	20.55
100N	100N	100N rep 2 hld	2	hld	19.87
100N	100N	100N rep 2 hld	2	hld	20.27
100N	100N	100N rep3 hld	3	hld	20.52
100N	100N	100N rep3 hld	3	hld	20.08
100N	100N	100N rep3 hld	3	hld	19.96
100N	100N	100N rep3 hld	3	hld	19.84
MRSA COL	MRSA COL	MRSA COL gyrB	1	gyrB	26
MRSA COL	MRSA COL	MRSA COL gyrB	1	gyrB	26.07
MRSA COL	MRSA COL	MRSA COL gyrB	1	gyrB	24.59
MRSA COL	MRSA COL	MRSA COL gyrB	1	gyrB	24.75
MRSA COL	MRSA COL	MRSA COL rep2 gyrB	2	gyrB	25.28
MRSA COL	MRSA COL	MRSA COL rep2 gyrB	2	gyrB	25.17
MRSA COL	MRSA COL	MRSA COL rep2 gyrB	2	gyrB	25.34
MRSA COL	MRSA COL	MRSA COL rep2 gyrB	2	gyrB	25.14
MRSA COL	MRSA COL	MRSA COL rep 3 gyrB	3	gyrB	27.25
MRSA COL	MRSA COL	MRSA COL rep 3 gyrB	3	gyrB	27.67
MRSA COL	MRSA COL	MRSA COL rep 3 gyrB	3	gyrB	27.36
MRSA COL	MRSA COL	MRSA COL rep 3 gyrB	3	gyrB	27.52
MRSA COL	MRSA COL	MRSA COL hld	1	hld	28.01
MRSA COL	MRSA COL	MRSA COL hld	1	hld	27.8
MRSA COL	MRSA COL	MRSA COL hld	1	hld	26.6
MRSA COL	MRSA COL	MRSA COL hld	1	hld	26.79
MRSA COL	MRSA COL	MRSA COL rep 2 hld	2	hld	27.59
MRSA COL	MRSA COL	MRSA COL rep 2 hld	2	hld	27.54
MRSA COL	MRSA COL	MRSA COL rep 2 hld	2	hld	27.28
MRSA COL	MRSA COL	MRSA COL rep 2 hld	2	hld	27.17
MRSA COL	MRSA COL	MRSA COL rep3 hld	3	hld	31.38
MRSA COL	MRSA COL	MRSA COL rep3 hld	3	hld	32.44
MRSA COL	MRSA COL	MRSA COL rep3 hld	3	hld	31.58
MRSA COL	MRSA COL	MRSA COL rep3 hld	3	hld	31.77

## Sheet: Micro-array
Sample ID	Isolate ID	TYPING DATA		COMMENTS	SPECIES MARKER							REGULATORY GENES																			METHICILLIN RESISTANCE AND SCCmec TYPING
		CLONAL COMPLEX	STRAIN AFFILIATION		Domain 1 of 23S-rRNA	glyceraldehyde 3-phosphate dehydrogenase, locus 1	katalase A	coagulase	thermostable extracellular nuclease	staphylococcal protein A	IgG-binding protein	staphylococcal accessory regulator A	histidine protein kinase, sae locus	sensor protein	accessory gene regulator allele I				accessory gene regulator allele II				accessory gene regulator allele III				accessory gene regulator allele IV			haemolysin delta	alternate penicillin binding protein 2, defining MRSA	truncated signal transducer protein MecR1	glycerophosphoryl diester phosphodi-esterase, associated with mecA	cassette chromosome recombinase genes A/B-1		plasmin-sensitive surface protein	hypothetical protein from SCCmec elements	cassette chromosome recombinase genes A/B-2		potassium-trans-locating ATPase A, chain 2	potassium-transporting ATPase B, chain 1	potassium-trans-locating ATPase C, chain 2	sensor kinase protein	KDP operon transcrip-tional regulatory protein	methicillin-resistance regulatory protein	signal transducer protein MecR1	homolog of xylose repressor, associated with SCCmec-elements	cassette chromosome recombinase genes A/B-3
					Ribos. STAU	gapA	katA	CoA	nuc1	spa	sbi	sarA	saeS	vraS	agrI (total)	agrB-I	agrC-I	agrD-I	agrII (total)	agrB-II	agrC-II	agrD-II	agrIII (total)	agrB-III	agrC-III	agrD-III	agrIV (total)	agrB-IV	agrC-IV	hld	mecA	delta_mecR	ugpQ	ccrA-1	ccrB-1	plsSCC (COL)	Q9XB68-dcs	ccrA-2	ccrB-2	kdpA-SCC	kdpB-SCC	kdpC-SCC	kdpD-SCC	kdpE-SCC	mecI	mecR	xylR	ccrA-3	ccrB-3
					median(s_aur_rrn_1_pm)	median(gapA_11)	median(katA_11)	median(probe_coa_consens_11)	median(hp_nuc1_611)	median(proteinA_12)	median(sbi-var1_11;sbi-var1_12)	median(hp_sarA_611)	median(hp_saeS_611)	median(hp_vraS_612)	median(agrB-I_11;agrC-I_12;agrD-I_11;agrD-I_12;agrD-I_13)	median(agrB-I_11)	median(agrC-I_12)	median(agrD-I_11;agrD-I_12;agrD-I_13)	median(agrB-II_11;agrC-II_11;agrD-II_11)	median(agrB-II_11)	median(agrC-II_11)	median(agrD-II_11)	median(agrB-III_11;agrC-III_11;agrD-III_11)	median(agrB-III_11)	median(agrC-III_11)	median(agrD-III_11)	median(agrB-IV_11;agrC-IV_11)	median(agrB-IV_11)	median(agrC-IV_11)	median(hld_11)	median(mecA_11;mecA-1,4)	median(hp_mecR_611)	median(hp_ugpQ_611)	median(hp_ccrA-1_611)	median(hp_ccrB-1_612;hp_ccrB-1_613)	median(hp_plsSCC_611)	median(hp_Q9XB68_611)	median(hp_ccrA-2_611)	median(hp_ccrB-2_611)	median(hp_kdpA-SCC_611)	median(hp_kdpB-SCC_611)	median(hp_kdpC-SCC_612)	median(hp_kdpD-SCC_611)	median(hp_kdpE-SCC_611)	median(hp_mecI_611)	median(hp_mecR_612)	median(hp_xylR_611)	median(hp_ccrA-3_611)	median(hp_ccrB-3_611)
E154	E154-a	CC398	CC398-MRSA-V		POS	POS	POS	POS	POS	POS	POS	POS	POS	POS	POS	POS	POS	POS	NEG	NEG	NEG	NEG	NEG	NEG	NEG	NEG	NEG	NEG	NEG	POS	POS	NEG	POS	NEG	NEG	NEG	NEG	NEG	NEG	NEG	NEG	NEG	NEG	NEG	NEG	NEG	NEG	NEG	NEG
E272	E272-a	CC398	CC398-MRSA-V		POS	POS	POS	POS	POS	POS	POS	POS	POS	POS	POS	POS	POS	POS	NEG	NEG	NEG	NEG	NEG	NEG	NEG	NEG	NEG	NEG	NEG	POS	POS	NEG	POS	NEG	NEG	NEG	NEG	NEG	NEG	NEG	NEG	NEG	NEG	NEG	NEG	NEG	NEG	NEG	NEG
E272	E272-b	CC398	CC398-MRSA-V		POS	POS	POS	POS	POS	POS	POS	POS	POS	POS	POS	POS	POS	POS	NEG	NEG	NEG	NEG	NEG	NEG	NEG	NEG	NEG	NEG	NEG	POS	POS	NEG	POS	NEG	NEG	NEG	NEG	NEG	NEG	NEG	NEG	NEG	NEG	NEG	NEG	NEG	NEG	NEG	NEG
E272	E272-c	CC398	CC398-MRSA-V		POS	POS	POS	POS	POS	POS	POS	POS	POS	POS	POS	POS	POS	POS	NEG	NEG	NEG	NEG	NEG	NEG	NEG	NEG	NEG	NEG	NEG	POS	POS	NEG	POS	NEG	NEG	NEG	NEG	NEG	NEG	NEG	NEG	NEG	NEG	NEG	NEG	NEG	NEG	NEG	NEG
E272	E272-d	CC398	CC398-MRSA-V		POS	POS	POS	POS	POS	POS	POS	POS	POS	POS	POS	POS	POS	POS	NEG	NEG	NEG	NEG	NEG	NEG	NEG	NEG	NEG	NEG	NEG	POS	POS	NEG	POS	NEG	NEG	NEG	NEG	NEG	NEG	NEG	NEG	NEG	NEG	NEG	NEG	NEG	NEG	NEG	NEG
E272	E272-e	CC398	CC398-MRSA-V		POS	POS	POS	POS	POS	POS	POS	POS	POS	POS	POS	POS	POS	POS	NEG	NEG	NEG	NEG	NEG	NEG	NEG	NEG	NEG	NEG	NEG	POS	POS	NEG	POS	NEG	NEG	NEG	NEG	NEG	NEG	NEG	NEG	NEG	NEG	NEG	NEG	NEG	NEG	NEG	NEG
E372	E372-a	CC398	CC398-MRSA-V	We have seen the combination of resistance genes linA+aadD only in Canadian CC398-V isolates. It would be interesting to check for plasmid content.	POS	POS	POS	POS	POS	POS	POS	POS	POS	POS	POS	POS	POS	POS	NEG	NEG	NEG	NEG	NEG	NEG	NEG	NEG	NEG	NEG	NEG	POS	POS	NEG	POS	NEG	NEG	NEG	NEG	NEG	NEG	NEG	NEG	NEG	NEG	NEG	NEG	NEG	NEG	NEG	NEG
E372	E372-b	CC398	CC398-MRSA-V		POS	POS	POS	POS	POS	POS	POS	POS	POS	POS	POS	POS	POS	POS	NEG	NEG	NEG	NEG	NEG	NEG	NEG	NEG	NEG	NEG	NEG	POS	POS	NEG	POS	NEG	NEG	NEG	NEG	NEG	NEG	NEG	NEG	NEG	NEG	NEG	NEG	NEG	NEG	NEG	NEG
E372	E372-c	CC398	CC398-MRSA-V		POS	POS	POS	POS	POS	POS	POS	POS	POS	POS	POS	POS	POS	POS	NEG	NEG	NEG	NEG	NEG	NEG	NEG	NEG	NEG	NEG	NEG	POS	POS	NEG	POS	NEG	NEG	NEG	NEG	NEG	NEG	NEG	NEG	NEG	NEG	NEG	NEG	NEG	NEG	NEG	NEG
E372	E372-d	CC398	CC398-MRSA-V		POS	POS	POS	POS	POS	POS	POS	POS	POS	POS	POS	POS	POS	POS	NEG	NEG	NEG	NEG	NEG	NEG	NEG	NEG	NEG	NEG	NEG	POS	POS	NEG	POS	NEG	NEG	NEG	NEG	NEG	NEG	NEG	NEG	NEG	NEG	NEG	NEG	NEG	NEG	NEG	NEG
E452	E452-a	CC8	ST8-MRSA-IV [PVL+/ACME+], USA300		POS	POS	POS	POS	POS	POS	POS	POS	POS	POS	POS	POS	POS	POS	NEG	NEG	NEG	NEG	NEG	NEG	NEG	NEG	AMB	POS	NEG	POS	POS	POS	POS	NEG	NEG	NEG	POS	POS	POS	NEG	NEG	NEG	NEG	NEG	NEG	NEG	NEG	NEG	NEG
E452	E452-b	CC8	ST8-MRSA-IV [PVL+/ACME+], USA300		POS	POS	POS	POS	POS	POS	POS	POS	POS	POS	POS	POS	POS	POS	NEG	NEG	NEG	NEG	NEG	NEG	NEG	NEG	AMB	POS	NEG	POS	POS	POS	POS	NEG	NEG	NEG	POS	POS	POS	NEG	NEG	NEG	NEG	NEG	NEG	NEG	NEG	NEG	NEG
E452	E452-c	CC8	ST8-MRSA-IV [PVL+/ACME+], USA300		POS	POS	POS	POS	POS	POS	POS	POS	POS	POS	POS	POS	POS	POS	NEG	NEG	NEG	NEG	NEG	NEG	NEG	NEG	AMB	POS	NEG	POS	POS	POS	POS	NEG	NEG	NEG	POS	POS	POS	NEG	NEG	NEG	NEG	NEG	NEG	NEG	NEG	NEG	NEG
E452	E452-d	CC8	ST8-MRSA-IV [PVL+/ACME+], USA300		POS	POS	POS	POS	POS	POS	POS	POS	POS	POS	POS	POS	POS	POS	NEG	NEG	NEG	NEG	NEG	NEG	NEG	NEG	AMB	POS	NEG	POS	POS	POS	POS	NEG	NEG	NEG	POS	POS	POS	NEG	NEG	NEG	NEG	NEG	NEG	NEG	NEG	NEG	NEG
E452	E452-e	CC8	ST8-MRSA-IV [PVL+/ACME+], USA300		POS	POS	POS	POS	POS	POS	POS	POS	POS	POS	POS	POS	POS	POS	NEG	NEG	NEG	NEG	NEG	NEG	NEG	NEG	AMB	POS	NEG	POS	POS	POS	POS	NEG	NEG	NEG	POS	POS	POS	NEG	NEG	NEG	NEG	NEG	NEG	NEG	NEG	NEG	NEG
[truncated: 294 more columns]

## Sheet: AMR
				Beta-lactams												Tetracyclines				Spectinomycin		Aminoglycosides												Lincosamides		Lipopeptide		Macrolides		Tylosin tartrate (TYLT)		Fluoroquinolones
Sample ID	Isolate ID	Sequencing result	SCC type	Amoxicillin (AMOX)		Ampicillin (AMP)		Ceftriaxone (CEF)		Oxacillin + 2 % NaCl (OXA)		Penicillin (PEN)		Ceftiofur (TIO)		Oxytetracycline (OXY)		Tetracycline (TET)		Spectinomycin (SPE)		Amikacine (AMI		Gentamicin (GEN)		Kanamycine (KAN)		Neomycin (NEO)		Streptomycin (STR)		Tobramycin (TOB)		Clindamycin (CLI)		Daptomycin (DAP)		Erythromycin (ERY)		Tylosin (TYLT)		Ciprofloxacin (CIP)		Enrofloxacin (ENRO)		Gatifloxacin (GAT)		Levofloxacin (LEVO)
			IVa	CMI	R/I/S	CMI	R/I/S	CMI	R/I/S	CMI	R/I/S	CMI	R/I/S	CMI	R/I/S	CMI	R/I/S	CMI	R/I/S	CMI	R/I/S	CMI	R/I/S	CMI	R/I/S	CMI	R/I/S	CMI	R/I/S	CMI	R/I/S	CMI	R/I/S	CMI	R/I/S	CMI	R/I/S	CMI	R/I/S	CMI	R/I/S	CMI	R/I/S	CMI	R/I/S	CMI	R/I/S	CMI	R/I/S
E154	E154-a	mecA +	V	>16	R	>16	R	32	I	>8	R	>8	R	8	R	>32	R	> 16	R	>256	R	≤ 16	S	< 1	S	< 16	S	4	S	< 8	S	16	R	0.25	S	< 0,25	S	0.5	S	< 4	S	< 0.5	S	< 0.12	S	< 1	S	< 0,25	S
E272	E272-a	mecA +	V	>16	R	>16	R	16	I	>8	R	>8	R	4	I	>32	R	> 16	R	>256	R	≤ 16	S	< 1	S	< 16	S	<2	S	< 8	S	< 4	S	0.25	S	< 0,25	S	0.25	S	< 4	S	< 0.5	S	< 0.12	S	< 1	S	< 0,25	S
E272	E272-b	mecA +	V	>16	R	>16	R	16	I	>8	R	>8	R	4	I	>32	R	> 16	R	>256	R	≤ 16	S	< 1	S	< 16	S	<2	S	< 8	S	< 4	S	0.25	S	< 0,25	S	0.25	S	< 4	S	< 0.5	S	< 0.12	S	< 1	S	< 0,25	S
E272	E272-c	mecA +	V	>16	R	>16	R	16	I	>8	R	>8	R	4	I	>32	R	> 16	R	>256	R	≤ 16	S	< 1	S	< 16	S	<2	S	< 8	S	< 4	S	0.25	S	< 0,25	S	0.25	S	< 4	S	< 0.5	S	< 0.12	S	< 1	S	< 0,25	S
E272	E272-d	mecA +	V	>16	R	>16	R	16	I	>8	R	>8	R	4	I	>32	R	> 16	R	>256	R	≤ 16	S	< 1	S	< 16	S	<2	S	< 8	S	< 4	S	0.25	S	< 0,25	S	0.25	S	< 4	S	< 0.5	S	< 0.12	S	< 1	S	< 0,25	S
E272	E272-e	mecA +	V	>16	R	>16	R	16	I	>8	R	>8	R	4	I	>32	R	> 16	R	>256	R	≤ 16	S	< 1	S	< 16	S	<2	S	< 8	S	< 4	S	0.25	S	< 0,25	S	0.25	S	< 4	S	< 0.5	S	< 0.12	S	< 1	S	< 0,25	S
E372	E372-a	mecA +	V	>16	R	>16	R	16	I	>8	R	>8	R	4	I	>32	R	> 16	R	>256	R	≤ 16	S	< 1	S	< 16	S	<2	S	< 8	S	< 4	S	0.25	S	< 0,25	S	0.5	S	< 4	S	< 0.5	S	< 0.12	S	< 1	S	< 0,25	S
E372	E372-b	mecA +	V	>16	R	>16	R	16	I	>8	R	>8	R	4	I	>32	R	> 16	R	>256	R	≤ 16	S	< 1	S	< 16	S	<2	S	< 8	S	< 4	S	0.25	S	< 0,25	S	0.25	S	< 4	S	< 0.5	S	< 0.12	S	< 1	S	< 0,25	S
E372	E372-c	mecA +	V	>16	R	>16	R	16	I	>8	R	>8	R	4	I	>32	R	> 16	R	>256	R	≤ 16	S	< 1	S	< 16	S	<2	S	< 8	S	< 4	S	0.25	S	< 0,25	S	0.5	S	< 4	S	< 0.5	S	< 0.12	S	< 1	S	< 0,25	S
E372	E372-d	mecA +	V	>16	R	>16	R	16	I	>8	R	>8	R	4	I	>32	R	> 16	R	>256	R	≤ 16	S	< 1	S	< 16	S	<2	S	< 8	S	< 4	S	0.25	S	< 0,25	S	0.25	S	< 4	S	< 0.5	S	< 0.12	S	< 1	S	< 0,25	S
E452	E452-a	mecA +/ nuc+	IVa	>16	R	>16	R	32	I	>8	R	>8	R	16	R	0.5	S	0.5	S	128	R	≤ 16	S	< 1	S	< 16	S	<2	S	< 8	S	< 4	S	≤ 0.12	S	< 0,25	S	0.5	S	< 4	S	< 0.5	S	< 0.12	S	< 1	S	< 0,25	S
E452	E452-b	mecA +	IVa	>16	R	>16	R	32	I	>8	R	>8	R	8	R	< 0,25	S	0.5	S	64	I	≤ 16	S	< 1	S	< 16	S	<2	S	< 8	S	< 4	S	≤ 0.12	S	< 0,25	S	0.5	S	< 4	S	< 0.5	S	< 0.12	S	< 1	S	< 0,25	S
E452	E452-c	mecA +	IVa	>16	R	>16	R	32	I	>8	R	>8	R	16	R	0.5	S	< 0,25	S	64	I	≤ 16	S	< 1	S	< 16	S	<2	S	< 8	S	< 4	S	≤ 0.12	S	< 0,25	S	0.25	S	< 4	S	< 0.5	S	< 0.12	S	< 1	S	< 0,25	S
E452	E452-d	mecA +	IVa	>16	R	>16	R	32	I	>8	R	>8	R	8	R	0.5	S	< 0,25	S	64	I	≤ 16	S	< 1	S	< 16	S	<2	S	< 8	S	< 4	S	≤ 0.12	S	< 0,25	S	0.5	S	< 4	S	< 0.5	S	< 0.12	S	< 1	S	< 0,25	S
E452	E452-e	mecA+	IVa	>16	R	>16	R	32	I	>8	R	>8	R	16	R	0.5	S	0.5	S	128	R	≤ 16	S	< 1	S	< 16	S	<2	S	< 8	S	< 4	S	≤ 0.12	S	< 0,25	S	0.25	S	< 4	S	< 0.5	S	< 0.12	S	< 1	S	< 0,25	S
[truncated: 20 more columns]
